# Supplementary material for: Glucocorticoid Receptor (GR) Expression in Human Tumors: A Tissue Microarray Study on More than 14,000 Tumors
Source: Biomedicines. 2025 Jul 9;13(7):1683. doi: 10.3390/biomedicines13071683 (PMC12292884; doi:10.3390/biomedicines13071683)
Supplement: Supplementary file 1 [file biomedicines-13-01683-s001.zip]

Archive with 6 entries (6 files):
- Supplement Figure 1.pdf
- __MACOSX/._Supplement Figure 1.pdf
- Supplement Table 1_GR.pdf
- __MACOSX/._Supplement Table 1_GR.pdf
- Supplementary Figure 2.pdf
- __MACOSX/._Supplementary Figure 2.pdf
